# Supplementary material for: Ino80 is essential for proximal-distal axis asymmetry in part by regulating Bmp4 expression
Source: BMC Biol. 2016 Mar 14;14:18. doi: 10.1186/s12915-016-0238-5 (PMC4790052; doi:10.1186/s12915-016-0238-5)
Supplement: Additional file 3: — Genotyping results from intercross of heterozygous Ino80 KO mice. Litters of mice or embryos at specified stages were collected and genotyped using the PCR-based genotyping strategy. Significant deviations from the expected genotype ratios were identified using a Chi-Square test (**p < 0.01). (XLSX 10 kb) [file 12915_2016_238_MOESM3_ESM.xlsx]

## Sheet: Sheet1
	Qiu et al. Table AF3
	Stage of mice	Wild type	Heterozygous	Homozygous	Total
	Weaning pups	11	23	0**	34
	13.5 dpc embryos	14	17	0**	31
	6.5 dpc embryos	9	17	10	36
	4.5 dpc embryos	8	16	7	31
	**: Significant difference chi square analysis (P<0.01)
