# Supplementary material for: Ino80 is essential for proximal-distal axis asymmetry in part by regulating Bmp4 expression
Source: BMC Biol. 2016 Mar 14;14:18. doi: 10.1186/s12915-016-0238-5 (PMC4790052; doi:10.1186/s12915-016-0238-5)
Supplement: Additional file 6: — Primers used in this Study. (XLSX 12 kb) [file 12915_2016_238_MOESM6_ESM.xlsx]

## Sheet: Sheet1
Qui et al. Table AF6
INO80 Genotyping Primers
P1	CTGGATGTGAAGGGAGAAGG
P2	CATCTCTCCAGCCAGCACACT
P3	TGCCACTCTACCTGCATCTG
Southern Blotting Probes
P2_For	TGGCAGTGTGAGCCAATATAAACGTTGG
P2_Rev	GTGATTAAGGTTACTATAAATGAAAACG
P3_For	TAAGAGAAATATGAAGAAGAACA
P3_Rev	ATTAATGGCACCTTCAACAGTAG
P4_For	ACATTTATTATTTCACATAAG
P4_Rev	CACCTTGTTTTGTGCTTGTTCCC
In Situ Probe
INO80-Insitu-For	GGGGGAAGCTTGCCCATCTGGCTGAGAGAG
INO80-Insitu-Rev	GGGGGTCTAGAAGACCACGTTTCTTGCCG
Northern Blotting Probe
N1-Probe_For	GTCGAGAGCCACCAACTCTC
N1-Probe_Rev	AGGACTGTAGCCCCTGGTTT
RT-PCR Primers
INO80-RT-For	CGAGGGAGCGAGCTAGGAG
INO80-RT-Rev	TCAACTTGGCTTTAAGCTTCTTG
Nanog-RT-For	AGGGTCTGCTACTGAGATGCTCTG
Nanog-RT-Rev	CAACCACTGGTTTTTCTGCCACCG
Oct4-RT-For	TGAGGCTACAGGACACCTTTC
Oct4-RT-Rev	GTGCCAAAGTGGGGACCT
Klf4-RT-For	GCGAGTCTGACATGGCTGT
Klf4-RT-Rev	GAGTTCCTCACGCCAACG
Essrb-RT-For	CGATTCATGAAATGCCTCAA
Essrb-RT-Rev	CCTCCTCGAACTCGGTCA
Sox2-RT-For	TGCTGCCTCTTTAAGACTAGGG
Sox2-RT-Rev	TCGGGCTCCAAACTTCTCT
cMyc-RT-For	CACCAGCAGCGACTCTGAA
cMyc-RT-Rev	CCCGACTCCGACCTCTTG
nMyc-RT-For	AACACAGCGCTTGAGGATCA
nMyc-RT-Rev	GAGCGACTCAGATGATGAGGA
Cdx2-RT-For	GGAAGCCAAGTGAAAACCAG
Cdx2-RT-Rev	CTTGGCTCTGCGGTTCTG
Bmp4-RT-For	CTGAGTATCTGGTCTCCGTCC
Bmp4-RT-Rev	AAGGCTCAGAGAAGCTGCGGC
Fgf5-RT-For	CAGATCTACCCGGATGGCAAAG
Fgf5-RT-Rev	GCGGACGCATAGGTATTATAGCTG
Nestin-RT-For	ACCTCAAGATGTCCCTTAGTCTGG
Nestin-RT-Rev	GGTGCTGGTCCTCTGGTATCC
Nodal-RT-For	GGGCCCACTCACCATTGACA
Nodal-RT-Rev	TCCTGAGGCCGGTTGGAGTA
T-RT-For	TGAGGAGATTACAGCCCTTAAA
T-RT-Rev	GGTTCCTTAGAGCTGGGTAC
Wnt3-RT-For	GGGGCGTATTCAAGTAGCTG
Wnt3-RT-Rev	GTAGGGACCTCCCATTGGAT
Gsc-RT-For	CGGTTCTGTACTGGTGTCTCCT
Gsc-RT-Rev	GAGCTGCTCATCGGTCAAGAT
Fgf8-RT-For	TCATTGTGGAGACCGATACTT
Fgf8-RT-Rev	CAGCACGATCTCTGTGAATAC
Foxa2-RT-For	GCCAGCGAGTTAAAGTATGCG
Foxa2-RT-Rev	TGTTGCTCACGGAAGAGTAG
Sox17-RT-For	CCATTTAGTGAAGAAACTGAAATATGGC
Sox17-RT-Rev	ATTCTCTTGATAGATACTTTGGGAGGAGT
Gata4-RT-For	AGGTAGTGTCCCGTCCCATCT
Gata4-RT-Rev	CCTGGAAGACACCCCAATCTC
Gata6-RT-For	AGTCAAAAGCTTGCTCCGGTA
Gata6-RT-Rev	ACCTATGTAGAGGCCGTCTTGA
Lefty1-RT-For	AAACCAAGGACAGAATCCCCAATT
Lefty1-RT-Rev	CCCAACTTGTGGCTTAGGTCC
Hex1-RT-For	GAGGTTCTCCAACGACCAGA
Hex1-RT-Rev	GTCCAACGCATCCTTTTTGT
Cer1-RT-For	CACGAAGTACACTGGGAGAC
Cer1-RT-Rev	GCCAAAGCAAAGGTTGTTCT
Hnf4a-RT-For	CTTCCTTCTTCATGCCAG
Hnf4a-RT-Rev	ACACGTCCCCATCTGAAG
BMP4 ChIP Primers
Amplicon1_For1	GTGCCCAAAGCATTTTGAAT
Amplicon1_Rev1	CACCCTACTTCCACCTCCAA
Amplicon2_For1	CCAGTGCTCTCTCACCTTCC
Amplicon2_Rev1	CAGGGGAGGTCACGAAGATA
Amplicon3_For1	TACAAACGAGGATGGGGAAG
Amplicon3_Rev1	CCAAGAACCGGAAATTGCTA
Amplicon4_For1	CCCAATGACCTCTCTTCCAA
Amplicon4_Rev1	TTGGCCTATTCCTCCTTCCT
Amplicon5_For1	ATGGCATGGTTGGTTGAGTT
Amplicon5_Rev1	ACGTAGTCCCAAGCATCACC
Amplicon6_For1	ATGACCGGGTTGAAAGATTG
Amplicon6_Rev1	GAAAGCCACACCTCCTTCTG
BMP4 promoter FAIR Primers
Amplicon1_For1	CTTCCCTCCTCCCTTAATCG
Amplicon1_Rev1	GTGGCTGGATGGGAGGAT
Amplicon2_For1	GTTGAAACAGGCTGTGAGCA
Amplicon2_Rev1	GGGGGAAAGTCACCTCCTAA
Amplicon3_For1	AATTTCACACCCTGCCTCTG
Amplicon3_Rev1	TTCCCCATCCTCGTTTGTAA
Amplicon4_For1	GATTGATTCCCTGCGTCACT
Amplicon4_Rev1	TCAGTCATTTTCGGTCTGG
Amplicon5_For1	CAGGTAGAGTGGTGCATGCTT
Amplicon5_Rev1	GATCATCTGGCTGCCTCTGT
Control_For1	ATACAACCAAACAGACACACAACC
Control_Rev2	CTACTGGCTGCCATGGCTTA
