# Supplementary material for: Ino80 is essential for proximal-distal axis asymmetry in part by regulating Bmp4 expression
Source: BMC Biol. 2016 Mar 14;14:18. doi: 10.1186/s12915-016-0238-5 (PMC4790052; doi:10.1186/s12915-016-0238-5)
Supplement: Additional file 8: — Supporting data. (XLSX 36 kb) [file 12915_2016_238_MOESM8_ESM.xlsx]

## Sheet: Figure 1
Figure 1a
	Grow Curve Of MEFs
	Ino80 F/F MEFs	Day2	Day4	Day6	Day8	Day10	Day12
	Rep1	8	16.9	19.5	27.3	33	33
	Rep2	8	14.3	20.8	23.4	27	24
	Rep3	8	13.65	18.85	25.4	33	34.5
	Ino80 F/F, TetO-Cre MEFs
		Day2	Day4	Day6	Day8	Day10	Day12
	Rep1	8	11.7	9.1	5.2	3.9	3.9
	Rep2	8	12.4	9.75	7.8	5.2	2.6
	Rep3	8	13	11.7	7.8	5.2	5.2
Figure 1c
	Quantification of B-galactosidase positive cells
	WT = Ino80 F/F	B-Gal +	Total Cells	%
	WT-Field 1	1	31	3.22581
	WT-Field 2	1	18	5.55556
	WT-Field 3	1	26	3.84615
	WT-Field 4	1	25	4
	WT-Field 5	0	26	0
	KO = Ino80 F/F, TetO-Cre
		B-Gal +	Total Cells	%
	KO-Field 1	8	27	29.6296
	KO-Field 2	7	30	23.3333
	KO-Field 3	4	22	18.1818
	KO-Field 4	4	18	22.2222
	KO-Field 5	4	28	14.2857
Figure 1e
	Measurement of embryo length in um
	6.5 dpc				5.5 dpc
	Embryo #	WT	KO		Embryo #	WT	KO
	1	700	310		1	255	250
	2	500	230		2	300	310
	3	400	180		3	250	255
	4	300	300		4	240	250
	5	400	200		5	372	270
	6	490	300		6	280	210
	7	550	250		7	260	220
	8	500	250

## Sheet: Figure 2
Figure 2e
	Qyantification of AP positive colonies
	Media	Genotype	AP+ Colonies	Total Colonies	Percent (%)
	2i	WT	100	100	100
		KO	98	100	98
	LIF	WT	90	100	90
		KO	9	56	16.0714
	Media	Genotype	AP+ Colonies	Total Colonies	Percent (%)
	2i + LIF Recovery	WT	94	100	94
	2i + LIF Recovery	KO	96	100	96
Figure 2f
	Gene	Genotype	Expression Relative to WT
	Nanog	WT-Rep1	1
		WT-Rep2	1
		WT-Rep3	1
		KO-Rep1	0.756376
		KO-Rep2	0.856303
		KO-Rep3	1.1269
	Oct4	WT-Rep1	1
		WT-Rep2	1
		WT-Rep3	1
		KO-Rep1	0.753126
		KO-Rep2	1.11917
		KO-Rep3	1.23078
	Klf4	WT-Rep1	1
		WT-Rep2	1
		WT-Rep3	1
		KO-Rep1	1.13737
		KO-Rep2	1.06138
		KO-Rep3	1.41123
	Essrb	WT-Rep1	1
		WT-Rep2	1
		WT-Rep3	1
		KO-Rep1	1.34728
		KO-Rep2	1.28389
		KO-Rep3	1.16096
	Sox2	WT-Rep1	1
		WT-Rep2	1
		WT-Rep3	1
		KO-Rep1	0.936043
		KO-Rep2	1.21809
		KO-Rep3	1.46927
	c-Myc	WT-Rep1	1
		WT-Rep2	1
		WT-Rep3	1
		KO-Rep1	0.587866
		KO-Rep2	0.81516
		KO-Rep3	0.378261
	nMyc	WT-Rep1	1
		WT-Rep2	1
		WT-Rep3	1
		KO-Rep1	1.15488
		KO-Rep2	1.11517
		KO-Rep3	1.11642
	Cdx2	WT-Rep1	1
		WT-Rep2	1
		WT-Rep3	1
		KO-Rep1	0.239118
		KO-Rep2	1.05253
		KO-Rep3	0.956796
	Bmp4	WT-Rep1	1
		WT-Rep2	1
		WT-Rep3	1
		KO-Rep1	0.83493
		KO-Rep2	0.809002
		KO-Rep3	0.928098
	Fgf5	WT-Rep1	1
		WT-Rep2	1
		WT-Rep3	1
		KO-Rep1	1.88551
		KO-Rep2	2.30683
		KO-Rep3	0.416225
	Nestin	WT-Rep1	1
		WT-Rep2	1
		WT-Rep3	1
		KO-Rep1	0.509615
		KO-Rep2	1.38419
		KO-Rep3	1.14842
	Nodal	WT-Rep1	1
		WT-Rep2	1
		WT-Rep3	1
		KO-Rep1	1.04769
		KO-Rep2	1.2249
		KO-Rep3	1.34025
	T	WT-Rep1	1
		WT-Rep2	1
		WT-Rep3	1
		KO-Rep1	0.898685
		KO-Rep2	0.805077
		KO-Rep3	1.64673
	Wnt3	WT-Rep1	1
		WT-Rep2	1
		WT-Rep3	1
		KO-Rep1	0.611601
		KO-Rep2	0.933832
		KO-Rep3	2.50152
	Gsc	WT-Rep1	1
		WT-Rep2	1
		WT-Rep3	1
		KO-Rep1	0.756555
		KO-Rep2	0.914879
		KO-Rep3	1.77575
	Fgf8	WT-Rep1	1
		WT-Rep2	1
		WT-Rep3	1
		KO-Rep1	1.23057
		KO-Rep2	0.770651
		KO-Rep3	2.82557
	Foxa2	WT-Rep1	1
		WT-Rep2	1
		WT-Rep3	1
		KO-Rep1	0.465169
		KO-Rep2	0.2331
		KO-Rep3	0.612176
	Sox17	WT-Rep1	1
		WT-Rep2	1
		WT-Rep3	1
		KO-Rep1	1.3791
		KO-Rep2	2.6654
		KO-Rep3	1.26982
	Gata4	WT-Rep1	1
		WT-Rep2	1
		WT-Rep3	1
		KO-Rep1	1.16586
		KO-Rep2	1.10056
		KO-Rep3	1.62411
	Gata6	WT-Rep1	1
		WT-Rep2	1
		WT-Rep3	1
		KO-Rep1	0.523961
		KO-Rep2	0.962793
		KO-Rep3	2.1072
	Lefty1	WT-Rep1	1
		WT-Rep2	1
		WT-Rep3	1
		KO-Rep1	0.288294
		KO-Rep2	1.70379
		KO-Rep3	0.420641
	Hex	WT-Rep1	1
		WT-Rep2	1
		WT-Rep3	1
		KO-Rep1	0.822253
		KO-Rep2	0.79961
		KO-Rep3	1.59484
Figure 2g	Gene	Genotype	Expression Reletave to WT
	nanog	WT-Rep1	1
		WT-Rep2	1
		WT-Rep3	1
		KO-Rep1	0.00169715
		KO-Rep2	0.0300841
		KO-Rep3	0.135821
	Oct4	WT-Rep1	1
		WT-Rep2	1
		WT-Rep3	1
		KO-Rep1	0.00149531
		KO-Rep2	0.00151892
		KO-Rep3	0.11271
	klf4	WT-Rep1	1
		WT-Rep2	1
		WT-Rep3	1
		KO-Rep1	0.00184091
		KO-Rep2	0.00186523
		KO-Rep3	0.0642052
	essrb	WT-Rep1	1
		WT-Rep2	1
		WT-Rep3	1
		KO-Rep1	0
		KO-Rep2	0
		KO-Rep3	3.14428e-10
	sox2	WT-Rep1	1
		WT-Rep2	1
		WT-Rep3	1
		KO-Rep1	1.90593
		KO-Rep2	1.94837
		KO-Rep3	1.5857
	cmyc	WT-Rep1	1
		WT-Rep2	1
		WT-Rep3	1
		KO-Rep1	0.949719
		KO-Rep2	0.720397
		KO-Rep3	0.72769
	nmyc	WT-Rep1	1
		WT-Rep2	1
		WT-Rep3	1
		KO-Rep1	0.502646
		KO-Rep2	0.769276
		KO-Rep3	0.570937

## Sheet: Figure 3
Figure 3d
				Gene xpression relative to WT in embryoid bodies
	Bmp4	Genotype	Day0	Day3	Day6	Day9
		WT-Rep1	1	19.1587	4.36235	32.9232
		WT-Rep2	1	22.1471	3.35287	31.5096
		WT-Rep3	1	25.9737	6.81141	36.6306
		KO-Rep1	0.30654	17.696	20.2054	41.2206
		KO-Rep2	0.542393	25.3743	30.0506	63.4939
		KO-Rep3	0.496437	25.5198	22.2832	52.7448
	Gata4	Genotype	Day0	Day3	Day6	Day9
		WT-Rep1	1	0.286581	0.772789	7.24406
		WT-Rep2	1	0.321466	0.742893	7.04073
		WT-Rep3	1	0.435543	1.12498	8.96575
		KO-Rep1	0.825724	0.269052	0.929537	11.4643
		KO-Rep2	0.894115	0.284997	0.921586	13.41
		KO-Rep3	1.32658	0.407869	1.37762	19.2795
	Gata6	Genotype	Day0	Day3	Day6	Day9
		WT-Rep1	1	0.349293	0.61918	3.72427
		WT-Rep2	1	0.450805	0.488061	3.90446
		WT-Rep3	1	0.573926	0.604019	4.37785
		KO-Rep1	0.715105	0.281342	0.573769	14.5302
		KO-Rep2	0.743408	0.285258	0.596764	16.4423
		KO-Rep3	0.894791	0.367056	0.763721	19.2603
	Fgf5	Genotype	Day0	Day3	Day6	Day9
		WT-Rep1	1	583.05	1887.13	2144.86
		WT-Rep2	1	616.525	1690.68	2315.3
		WT-Rep3	1	815.184	2301.18	2587.3
		KO-Rep1	1.64938	763.159	1824.61	1316.48
		KO-Rep2	1.95536	818.158	1868.3	1359.43
		KO-Rep3	1.88033	982.195	2375.99	1800.62
	Fgf8	Genotype	Day0	Day3	Day6	Day9
		WT-Rep1	1	22.2611	188.056	210.798
		WT-Rep2	1	30.2582	283.751	273.916
		WT-Rep3	1	22.338	277.955	302.185
		KO-Rep1	0.76117	18.9999	105.545	119.466
		KO-Rep2	0.980078	25.0095	150.816	164.776
		KO-Rep3	1.5193	46.4263	147.398	213.713
	T	Genotype	Day0	Day3	Day6	Day9
		WT-Rep1	1	9.63321	61.1714	88.5633
		WT-Rep2	1	10.7317	56.8261	74.9608
		WT-Rep3	1	12.6443	51.1086	75.9178
		KO-Rep1	0.378979	8.84066	156.795	56.2939
		KO-Rep2	0.487854	8.47034	125.078	45.6583
		KO-Rep3	0.854256	13.6376	249.079	84.394
	Foxa2	Genotype	Day0	Day3	Day6	Day9
		WT-Rep1	1	0.249563	20.9203	124.52
		WT-Rep2	1	0.647962	10.2624	67.9653
		WT-Rep3	1	1.20767	189.46	477.432
		KO-Rep1	1	1.87042	12.011	55.7891
		KO-Rep2			7.10961	30.1715
		KO-Rep3	1	2.26823	173.325	316.668
	Hnf4a	Genotype	Day0	Day3	Day6	Day9
		WT-Rep1	1	1.30181	1.14225	6.08243
		WT-Rep2	1	1.44245	1.02569	5.86439
		WT-Rep3	1	2.114	1.63545	7.43051
		KO-Rep1	0.306844	1.06544	0.69739	2.40107
		KO-Rep2	0.274088	0.943577	0.56592	1.9256
		KO-Rep3	0.596806	1.39477	0.803996	3.21182
	Nanog	Genotype	Day0	Day3	Day6	Day9
		WT-Rep1	1	0.233826	0.0897631	0.138359
		WT-Rep2	1	0.358398	0.1116	0.126338
		WT-Rep3	1	0.377196	0.111905	0.128916
		KO-Rep1	0.753796	0.289447	0.162929	0.109144
		KO-Rep2	0.845764	0.38381	0.188138	0.109727
		KO-Rep3	1.06147	0.367309	0.211703	0.135593
	Klf4	Genotype	Day0	Day3	Day6	Day9
		WT-Rep1	1	0.0955729	0.0212626	0.0378171
		WT-Rep2	1	0.093951	0.0167746	0.0295916
		WT-Rep3	1	0.116817	0.0189425	0.0485565
		KO-Rep1	0.635158	0.0941419	0.0318408	0.0370051
		KO-Rep2	0.687386	0.0767668	0.021073	0.0237821
		KO-Rep3	1.12377	0.100025	0.0552901	0.0361702
	Sox2	Genotype	Day0	Day3	Day6	Day9
		WT-Rep1	1	1.62155	0.285898	0.496133
		WT-Rep2	1	0.927613	0.294998	0.46712
		WT-Rep3	1	1.34261	0.303998	0.55715
		KO-Rep1	0.721919	1.0701	0.562211	0.30854
		KO-Rep2	0.89654	1.95638	0.59787	0.303451
		KO-Rep3	0.974188	1.35344	0.711017	0.368309
	Oct4	Genotype	Day0	Day3	Day6	Day9
		WT-Rep1	1	0.766995	0.459549	0.184232
		WT-Rep2	1	0.788764	0.492233	0.235837
		WT-Rep3	1	0.951956	0.423504	0.204081
		KO-Rep1	0.716818	0.44973	0.342407	0.21837
		KO-Rep2	1.07614	0.531997	0.454384	0.324839
		KO-Rep3	1.05321	0.571451	0.424319	0.300897
	Nodal	Genotype	Day0	Day3	Day6	Day9
		WT-Rep1	1	0.908107	0.474233	0.289918
		WT-Rep2	1	0.861706	0.560371	0.232654
		WT-Rep3	1	1.37079	0.539669	0.340521
		KO-Rep1	0.816692	0.4671	0.53104	0.21612
		KO-Rep2	1.07105	0.541358	0.551792	0.218386
		KO-Rep3	1.81198	0.895318	0.822469	0.496502
	Wnt3	Genotype	Day0	Day3	Day6	Day9
		WT-Rep1	1	3.44581	11.9047	20.5545
		WT-Rep2	1	3.20421	15.2396	20.1837
		WT-Rep3	1	3.94087	15.1768	22.8961
		KO-Rep1	0.566636	4.5658	16.7217	24.0287
		KO-Rep2	0.715163	5.65512	22.4978	29.8173
		KO-Rep3	1.18705	7.39208	32.0112	44.1189

## Sheet: Figure 4
Figure 4g
	Relative frequency of apoptotic cells per 50 um microscopic field
		Apoptotic Nuclei	Total Nuclei	% Apoptic Nuclei
	WT-Embryo1	50	480	10.4167
	WT-Embryo2	34	400	8.5
	KO-Embryo1	9	140	6.42857
	KO-Embryo2	11	150	7.33333
		WT	KO
	Average	9.45833	6.88095
	SD	1.35529	0.639763

## Sheet: Figure 5
Figure 5a
		Relative Expression Time after 2i+LIF Withdrawl
	Bmp4	Genotype	Day0	Day3	Day6	Day9
		WT-Rep1	1	1.59113	12.7766	18.4263
		WT-Rep2	1	1.27817	10.1219	14.8487
		WT-Rep3	1	1.18943	8.5496	11.1984
		KO-Rep1	0.630231	1.00943	26.8295	25.0688
		KO-Rep2	0.628505	0.92186	24.3566	24.9877
		KO-Rep3	0.841455	1.38818	33.5742	41.0566
	Cer1	Genotype	Day0	Day3	Day6	Day9
		WT-Rep1	1	24.8681	1023.47	6267.34
		WT-Rep2	1	56.8968	1573.11	9159.12
		WT-Rep3	1	78.9311	2127.21	12486.1
		KO-Rep1	0.381673	17.0457	18.5388	1854.57
		KO-Rep2	0.941516	29.2327	23.262	2592.8
		KO-Rep3		25.4475	23.1357	2435.22
	Lefty1	Genotype	Day0	Day3	Day6	Day9
		WT-Rep1	1	12.169	11.2618	1.3195
		WT-Rep2	1	14.7905	11.6864	1.36781
		WT-Rep3	1	14.7909	10.9748	1.23398
		KO-Rep1	1.40541	14.8449	1.41919	2.39116
		KO-Rep2	1.75776	16.1961	1.31985	2.46637
		KO-Rep3	1.39322	13.0484	1.30385	2.17191
	Hex	Genotype	Day0	Day3	Day6	Day9
		WT-Rep1	1	0.216361	0.275336	2.08079
		WT-Rep2	1	0.2587	0.290701	2.50798
		WT-Rep3	1	0.25283	0.278209	1.99543
		KO-Rep1	0.982496	0.260021	0.238949	0.586339
		KO-Rep2	1.07208	0.261722	0.235029	0.59952
		KO-Rep3	0.859288	0.22779	0.227789	0.630519
	Gata4	Genotype	Day0	Day3	Day6	Day9
		WT-Rep1	1	1.64325	3.75918	13.8563
		WT-Rep2	1	1.24777	3.42518	14.0186
		WT-Rep3	1	1.06174	2.81488	11.5385
		KO-Rep1	0.774529	0.556508	3.22117	16.0034
		KO-Rep2	0.951703	0.813762	4.08606	22.25
		KO-Rep3	0.738157	0.568134	3.24583	17.2912
	Gata6	Genotype	Day0	Day3	Day6	Day9
		WT-Rep1	1	0.405286	1.21011	7.77733
		WT-Rep2	1	0.446387	1.56024	7.21112
		WT-Rep3	1	0.412014	1.24493	5.33794
		KO-Rep1	0.573782	0.115998	1.4017	5.46415
		KO-Rep2	0.870141	0.146218	1.79752	8.2483
		KO-Rep3	0.79008	0.138577	1.7676	8.65266
Figure 5c
	INO80 ChIP
		% Input
	Genotype	Amplicon 1	Amplicon 2	Amplicon 3	Amplicon 4	Amplicon 5	Amplicon 6
	WT-Rep1	0.00336697	0.00347636	0.0677993	0.00139969	0.000153158	0.00134098
	WT-Rep2	0.00220998	0.00222225	0.0713134	6.16622e-05	0.000241068	0.000327703
	WT-Rep3	0.000145964	0.00419341	0.0523929	0.000154565	0.00147869	0.000176792
	KO-Rep1	0.00067866	0.00161038	0.00527512	0.00147396	0.002139	0.0018531
	KO-Rep2	0.00067866	0.00279991	0.000294794	4.08391e-05	0.000568292	0.000265851
	KO-Rep3	0.00034627	0.00132314	0.00513892	0.00234323	0.00403727	0.000631283
Figure 5e
	FAIR DNA	Fold Enrichment
	Genotype	Amplicon 1	Amplicon 2	Amplicon 3	Amplicon 4	Amplicon 5
	WT-Rep1	2.46504	1.08014	2.94393	1.71937	2.41157
	WT-Rep2	3.46574	0.999303	3.15936	1.97198	1.94247
	WT-Rep3	2.11215	1.06202	3.37482	1.61591	2.12774
	KO-Rep1	3.3001	2.14259	8.05287	2.35386	2.46285
	KO-Rep2	3.94127	1.74866	7.7648	1.73967	2.03225
	KO-Rep3	3.66273	1.90334	8.6249	2.28256	2.20385
Figure 5f
	H3K4me3/H3
	Genotype	% Input
	WT-Rep1	0.0073867
	WT-Rep2	0.00141149
	WT-Rep3	0.00154779
	KO-Rep1	0.147506
	KO-Rep2	0.164909
	KO-Rep3	0.106625
Figure 5g
	SP1 ChIP
	Genotype	% Input
	WT-Rep1	0.0203661
	WT-Rep2	0.0158705
	WT-Rep3	0.0133515
	KO-Rep1	0.128673
	KO-Rep2	0.129969
	KO-Rep3	0.151571

## Sheet: Figure AF4
Figure AF4a
		Cell Number per day
	Genotype	Day 0	Day 1	Day 2	Day 3	Day 4
	WT-Rep1	50000	65000	135000	195000	250000
	WT-Rep2	50000	85000	105000	180000	260000
	WT-Rep3	50000	60000	125000	145000	235000
	KO-Rep1	50000	45000	45000	65000	150000
	KO-Rep2	50000	50000	45000	60000	200000
	KO-Rep3	50000	30000	75000	100000	125000
Figure AF4b
		Percent of Total Population
	Genotype	Annexin V+, 7AAD-	Annexin V+, 7AAD+	Annexin V-, 7AAD-	Annexin V-, 7AAD+
	WT1-Rep1	5.8	4.4	65.96	23.82
	WT2-Rep2	8.57	5.7	68.37	17.34
	WT3-Rep3	6.81	4.56	66.42	22.19
	KO-Rep1	8.82	5.16	64.51	21.49
	KO-Rep2	10.66	6.67	53.18	29.47
	KO-Rep3	8.57	6.06	63.2	22.15
